# Supplementary material for: A Very Early Diagnosis of Complete Androgen Insensitivity Syndrome Due to a Novel Variant in the AR Gene: A Neonatal Case Study
Source: Biomedicines. 2024 Aug 2;12(8):1742. doi: 10.3390/biomedicines12081742 (PMC11351560; doi:10.3390/biomedicines12081742)
Supplement: Supplementary file 1 [file biomedicines-12-01742-s001.zip]

Archive with 1 entries (1 files):
- biomedicines-3118046-supplementary.pdf
